# Supplementary material for: The Identification of New Pharmacological Targets for the Treatment of Glaucoma: A Network Pharmacology Approach
Source: Pharmaceuticals (Basel). 2024 Oct 5;17(10):1333. doi: 10.3390/ph17101333 (PMC11509888; doi:10.3390/ph17101333)
Supplement: Supplementary file 1 [file pharmaceuticals-17-01333-s001.zip]

Archive with 1 entries (1 files):
- pharmaceuticals-3139550-supplementary.pdf
